# Supplementary material for: Biomedical Applications of Scutellaria edelbergii Rech. f.: In Vitro and In Vivo Approach
Source: Molecules. 2021 Jun 19;26(12):3740. doi: 10.3390/molecules26123740 (PMC8234977; doi:10.3390/molecules26123740)
Supplement: Supplementary file 1 [file molecules-26-03740-s001.zip]

Archive with 1 entries (1 files):
- molecules-1217187-supplementary.pdf
